# Supplementary material for: Characterization of Maize Near-Isogenic Lines With Enhanced Flavonoid Expression to Be Used as Tools in Diet-Health Complexity
Source: Front Plant Sci. 2021 Jan 18;11:619598. doi: 10.3389/fpls.2020.619598 (PMC7874058; doi:10.3389/fpls.2020.619598)
Supplement: Supplementary file 2 [file Table_1.XLSX]

## Sheet: sheet1
Table S2. Animal experimental diets composition
Diet	Control	A	B	C	D
kcal/g	3.8	3.8	3.8	3.8	3.8
Ingredient (g/kg)
Casein	200.0	165.8	168.7	171.8	165.9
L-Cystine	3.0	3.0	3.0	3.0	3.0
Corn starch	397.5	213.7	214.7	202.9	212.8
Maltodextrin	132.0	132.0	132.0	132.0	132.0
Sucrose	100.0	95.3	92.3	91.5	91.3
Corn oil	70.0	58.6	57.1	60.8	59.0
Cellulose	50.0	37.1	34.8	40.5	38.5
Mineral mix	35.0	37.1	35.0	35.0	35.0
Vitamin mix	10.0	10.0	10.0	10.0	10.0
Choline bitartrate	2.5	2.5	2.5	2.5	2.5
TBHQ antioxidant	0.014	0.014	0.014	0.014	0.014
Corn A	0	250.0	0	0	0
Corn B	0	0	250.0	0	0
Corn C	0	0	0	250.0	0
Corn D	0	0	0	0	250.0
