# Supplementary material for: Characterization of Maize Near-Isogenic Lines With Enhanced Flavonoid Expression to Be Used as Tools in Diet-Health Complexity
Source: Front Plant Sci. 2021 Jan 18;11:619598. doi: 10.3389/fpls.2020.619598 (PMC7874058; doi:10.3389/fpls.2020.619598)
Supplement: Supplementary file 3 [file Table_2.XLSX]

## Sheet: sheet1
Table S3. Search by monoisotopic mass result for compounds presence with significantly different abundance among groups
Search Mass	Monoisotopic MW	Compound Name	Chemical Formula
78.014	78.0139	ethylsulfenate	C2H6O1S1
86.037	86.0368	diacetyl	C4H6O2
87.0679	87.0684	(Z)-2-methylpropanal-oxime	C4H9N1O1
87.0679	87.0684	(E)-2-methylpropanal-oxime	C4H9N1O1
87.0679	87.0684	N-isopropylformamide	C4H9N1O1
92.0493	92.0473	glycerol	C3H8O3
93.058	93.0578	aniline	C6H7N1
97.9768	97.9769	phosphate	H1O4P1
101.047	101.048	2-iminobutanoate	C4H6N1O2
101.047	101.048	(2Z)-2-aminobut-2-enoate	C4H6N1O2
118.028	118.027	succinate	C4H4O4
118.028	118.027	D,L-malic semialdehyde	C4H5O4
122.035	122.037	salicylaldehyde	C7H6O2
122.035	122.037	4-hydroxybenzaldehyde	C7H6O2
122.035	122.037	benzoate	C7H5O2
128.092	128.095	(R,S)-piperidine-3-carboxamide	C6H12N2O1
128.092	128.095	(R,S)-piperidine-2-carboxamide	C6H12N2O1
129.043	129.043	1-pyrroline-4-hydroxy-2-carboxylate	C5H6N1O3
129.043	129.043	5-oxo-L-proline	C5H6N1O3
132.053	132.053	3-ureidopropanoate	C4H7N2O3
132.053	132.053	N-carbamoylsarcosine	C4H7N2O3
133.074	133.074	N-hydroxy-L-valine	C5H10N1O3
134.023	134.022	(S)-malate	C4H4O5
134.023	134.022	(RS)-malate	C4H4O5
137.048	137.048	4-aminobenzoate	C7H6N1O2
137.048	137.048	anthranilate	C7H6N1O2
138.032	138.032	4-hydroxybenzoate	C7H5O3
138.032	138.032	salicylate	C7H5O3
138.032	138.032	3,4-dihydroxybenzaldehyde	C7H6O3
146.037	146.037	coumarin	C9H6O2
146.037	146.037	a coumarin	C9H6O2
146.069	146.069	3-(carbamoylamino)-2-methylpropanoate	C5H9N2O3
147.052	147.053	N-methyl-DL-aspartate	C5H7N1O4
149.051	149.048	3-hydroxyindolin-2-one	C8H7N1O2
149.051	149.048	5,6-dihydroxyindole	C8H7N1O2
149.051	149.048	2-formylaminobenzaldehyde	C8H7N1O2
149.051	149.048	(S)-4-hydroxymandelonitrile	C8H7N1O2
152.047	152.047	methylsalicylate	C8H8O3
162.032	162.035	1,2-dihydroxy-5-(methylsulfanyl)pent-1-en-3-one	C6H9O3S1
162.032	162.032	umbelliferone	C9H6O3
162.053	162.053	(2R,3S)-2,3-dimethylmalate	C6H8O5
162.053	162.053	diethylpyrocarbonate	C6H10O5
162.053	162.053	2-dehydro-3-deoxy-L-rhamnonate	C6H9O5
168.042	168.042	homogentisate	C8H7O4
168.042	168.042	4-hydroxymandelate	C8H7O4
170.058	170.058	N-dimethylethanolamine phosphate	C4H11N1O4P1
176.047	176.043	N-carbamoyl-L-aspartate	C5H6N2O5
184.024	184.023	(S)-5-hydroxyisourate	C5H4N4O4
194.058	194.058	ferulate	C10H9O4
194.058	194.058	5-hydroxy-coniferaldehyde	C10H10O4
198.053	198.053	(R)-3- (3,4-dihydroxyphenyl)lactate	C9H9O5
198.053	198.053	D,L-hydroxyphosphinothricin	C5H11N1O5P1
203.095	203.095	indole-3-butanoate	C12H12N1O2
204.111	204.111	4-methylene diaminopimelate	C8H14N2O4
208.054	208.052	an anthraquinone	C14H8O2
215.055	215.054	4-hydroxylamino-2,6-dinitrotoluene	C7H7N3O5
215.055	215.054	2-hydroxylamino-4,6-dinitrotoluene	C7H7N3O5
219.106	219.111	(R)-pantothenate	C9H16N1O5
219.106	219.112	trans-zeatin	C10H13N5O1
219.111	219.112	cis-zeatin	C10H13N5O1
219.111	219.111	(R)-pantothenate	C9H16N1O5
221.087	221.09	N-acetyl-D-mannosamine	C8H15N1O6
221.087	221.09	an N-acetyl-?-D-hexosamine	C8H15N1O6
221.087	221.09	N-acetyl-?-D-galactosamine	C8H15N1O6
221.087	221.09	N-acetyl-?-D-glucosamine	C8H15N1O6
221.087	221.093	5-hydroxy-L-tryptophan	C11H12N2O3
224.068	224.068	sinapate	C11H11O5
246.103	246.104	9-mercaptodethiobiotin	C10H17N2O3S1
246.103	246.1	indole-3-acetyl-L-alanine	C13H13N2O3
267.097	267.097	2'-deoxyguanosine	C10H13N5O4
267.097	267.097	adenosine	C10H13N5O4
278.094	278.1	6-tuliposide A	C11H18O8
282.167	282.162	4,8,13-trimethylhexadeca-heptaenedial	C19H22O2
283.092	283.092	guanosine	C10H13N5O5
297.057	297.055	7-[(2S)-2-amino-2-carboxylatoethyl]-5-hydroxy-2H-1,4-benzothiazine-3-carboxylate	C12H11N2O5S1
297.057	297.055	8-[(2S)-2-amino-2-carboxylatoethyl]-5-hydroxy-2H-1,4-benzothiazine-3-carboxylate	C12H11N2O5S1
305.199	305.199	capsaicin	C18H27N1O3
309.104	309.106	N-acetylneuraminate	C11H18N1O9
309.104	309.106	N-acetyl-?-neuraminate	C11H18N1O9
320.122	320.126	erythro-guaiacylglycerol-?-guaiacyl ether	C17H20O6
320.122	320.126	threo-guaiacylglycerol-?-guaiacyl ether	C17H20O6
320.122	320.126	guaiacylglycerol-?-guaiacyl ether	C17H20O6
323.209	323.21	a jasmonoyl-L-isoleucine	C18H28N1O4
323.209	323.21	a jasmonoyl-L-leucine	C18H28N1O4
323.209	323.21	(+)-7-epi-jasmonoyl-L-isoleucine	C18H28N1O4
323.209	323.21	(-)-jasmonoyl-L-isoleucine	C18H28N1O4
329.052	329.053	cyclic-AMP	C10H11N5O6P1
338.1	338.1	trans-5-O-(4-coumaroyl)-D-quinate	C16H17O8
338.1	338.102	S-(hydroxymethyl)glutathione	C11H18N3O7S1
342.116	342.116	D-cellobiose	C12H22O11
342.116	342.116	maltose	C12H22O11
342.116	342.116	lactose	C12H22O11
342.116	342.116	kojibiose	C12H22O11
342.116	342.116	?-1,2-D-mannobiose	C12H22O11
342.116	342.116	?-1,4-D-mannobiose	C12H22O11
342.116	342.116	trehalose	C12H22O11
342.116	342.116	gentiobiose	C12H22O11
342.116	342.116	palatinose	C12H22O11
342.116	342.116	isomaltose	C12H22O11
342.116	342.116	?-maltose	C12H22O11
342.116	342.116	?,?-trehalose	C12H22O11
342.116	342.116	sucrose	C12H22O11
342.116	342.116	galactinol	C12H22O11
342.116	342.116	?1,6-D mannobiose	C12H22O11
342.116	342.116	?-D-cellobiose	C12H22O11
351.155	351.154	cis-zeatin riboside	C15H21N5O5
351.155	351.154	trans-zeatin riboside	C15H21N5O5
369.106	369.106	a dioxindole-3-acetyl-3-O-hexose	C16H18N1O9
369.106	369.106	7-hydroxy-2-oxindole-3-acetate glucoside	C16H18N1O9
379.106	379.106	12-hydroxydihydrochelirubine	C21H17N1O6
380.111	380.113	(R)-S-lactoylglutathione	C13H20N3O8S1
382.137	382.131	(2E,6E)-farnesyl diphosphate	C15H25O7P2
383.141	383.143	?-D-galactosyl-(1,3)-N-acetyl-D-galactosamine	C14H25N1O11
383.141	383.143	?-D-galactopyranosyl-(1->3)-N-acetyl-D-glucosamine	C14H25N1O11
383.141	383.144	7-(methylsulfanyl)heptyl-desulfoglucosinolate	C15H29N1O6S2
441.028	441.04	2'-methoxythiamine pyrophosphate	C12H16N4O8P2S1
502.325	502.329	medicagenate	C30H44O6
