# Supplementary material for: Characterization of Maize Near-Isogenic Lines With Enhanced Flavonoid Expression to Be Used as Tools in Diet-Health Complexity
Source: Front Plant Sci. 2021 Jan 18;11:619598. doi: 10.3389/fpls.2020.619598 (PMC7874058; doi:10.3389/fpls.2020.619598)
Supplement: Supplementary file 4 [file Table_3.XLSX]

## Sheet: sheet 1
Table S4. Animal food and water intake
Before DSS exposure
Cage number	Treatment	WK1		WK3		WK5		WK7
		Food intake (g)	Water inake (ml)	Food intake (g)	Water inake (ml)	Food intake (g)	Water inake (ml)	Food intake (g)	Water inake (ml)
C1	DSS	57.3	82.5	51.4	80.3	54.6	77.3	44.6	90.7
C2		64.3	63.46	54.13	79.1	51.44	70.55	53.8	78.62
C3	Control	74.81	76.92	54.5	66.1	56.3	67.8	44.5	86.39
C4		60.58	73.3	57.31	55.4	56.85	57.3	41.84	81.8
C5	DSS+A	56.1	52.77	49.64	48.2	52.08	44.32	44.33	75.61
C6		58.83	48.58	51.5	49.4	54.2	51.5	38.5	66.85
C7	DSS+B	58.08	60.06	55.49	59.66	58.82	56.51	48.1	63.68
C8		59.5	55.1	53.8	52.9	56.9	56.5	51.71	69.69
C9	DSS+C	56.8	68.48	54.4	65.89	55.1	51.6	54.5	68.77
C10		60.92	66	54.95	61.6	57.11	50.6	41.31	56.55
C11	DSS+D	62.8	59.8	61.86	55.9	60.22	59.54	40.6	71.08
C12		55.7	65.26	54.3	60.31	53.2	56.9	50.01	58.9
Note: 2 - 4 mice were housed per cage
