# Supplementary material for: Characterization of Maize Near-Isogenic Lines With Enhanced Flavonoid Expression to Be Used as Tools in Diet-Health Complexity
Source: Front Plant Sci. 2021 Jan 18;11:619598. doi: 10.3389/fpls.2020.619598 (PMC7874058; doi:10.3389/fpls.2020.619598)
Supplement: Supplementary file 5 [file Table_4.XLSX]

## Sheet: sheet1
Table S1. Mass spectrometry parameters for compounds quantified via MS
Compound	MRM mode	RT (min)	MW	Precursor ion (m/z)	Production ion (m/z)	CE (eV)	Quantitation Standard
Cyanidin chloride	+	5.51	287.1	287	109.1, 137	40	Cyanidin chloride
Cyanidin arabinoside	+	5.29	419.1	419	287	20
Cyanidin galactoside	+	5.28	449.1	449	137, 287	54, 20
Cyanidin glucoside	+	5.41	449.1	449	137, 287	54, 20
Petunidin chloride	+	5.71	317	317	202.9, 301.9	40, 25	Petunidin chloride
Petunidin arabinoside	+	5.97	449.4	449	317	20	Petunidin-3-glucoside
Petunidin galactoside	+	5.92	479.4	479	317	20
Petunidin glucoside	+	6.03	479.4	479	301.9, 317	40, 20
Pelargonidin chloride	+	5.80	270.9	271	68.8, 121	40, 20	Pelargonidin chloride
Pelargonidin rutinoside	+	6.03	579.1	579	271	40	Pelargonidin-3-glucoside
Pelargonidin glucoside	+	5.41	479.1	479	301.9, 317	40, 20
L-methionine sulfone (IS)	+	0.99	150.1	150	56.1, 115.1	20, 10	L-methionnine sulfone
Trans-ferulic acid	-	6.04	193	193	134.1, 178	20, 5	Trans-ferulic acid
Protocatechuic acid	-	2.755	153.1	153	53.1, 109.2	25, 15	Protocatechuic acid
p-coumaric acid	-	5.931	163.1	163	93.1, 119.2	40, 15	p-coumaric acid
Gallic acid	-	1.262	169	169	79, 125.1	25, 10	Gallic acid
Chlorogenic acid	-	5.363	353.1	353	85.1, 191.1	40, 5	Chlorogenic acid
Caffeic acid	-	5.479	179	179	89, 135.1	30, 10	Caffeic acid
MRM = Multiple Reaction Monitoring; RT = retention time; MW = molecular weight; CE = collision energy; IS = internal standard. Fragments listed in italics were used for compound quantitation.
